# Supplementary material for: Digital Transformation of Medical Services in Romania: Does the Healthcare System Meet the Current Needs of Patients?
Source: Healthcare (Basel). 2025 Oct 10;13(20):2549. doi: 10.3390/healthcare13202549 (PMC12563242; doi:10.3390/healthcare13202549)
Supplement: Supplementary file 1 [file healthcare-13-02549-s001.zip]

Archive with 1 entries (1 files):
- healthcare-3798329-supplementary.pdf
